# Supplementary material for: The Crystal Structure of the Dachshund Domain of Human SnoN Reveals Flexibility in the Putative Protein Interaction Surface
Source: PLoS One. 2010 Sep 23;5(9):e12907. doi: 10.1371/journal.pone.0012907 (PMC2944819; doi:10.1371/journal.pone.0012907)
Supplement: Datapack S1 — Standalone iSee datapack - contains the enhanced version of this article for use offline. This file can be opened using free software available for download at http://www.molsoft.com/icm_browser.html. (ICB) [file pone.0012907.s001.icb]

Archive with 1 entries (1 files):
- pone.0012907.icb
